# Supplementary material for: Characteristics of Aedes aegypti adult mosquitoes in rural and urban areas of western and coastal Kenya
Source: PLoS One. 2017 Dec 19;12(12):e0189971. doi: 10.1371/journal.pone.0189971 (PMC5736227; doi:10.1371/journal.pone.0189971)
Supplement: S1 Database — (XLSX) [file pone.0189971.s001.xlsx]

## Sheet: Codes
Code	Site	Period	Region	Place	Collection
1	Chulaimbo	Morning	Western	Rural	Indoors
2	Kisumu	Afternoon	Coastal	Urban	Outdoors
3	Msambweni
4	Ukunda

## Sheet: Human landing catches
Month-Year	Rainfall (mm)	Time	Period	Site	Region	Place	Collection	Aedes aegypti
2014-06-01	35.8	6	1	1	1	1	1	1
2014-06-01	35.8	7	2	1	1	1	1	0
2014-06-01	35.8	8	2	1	1	1	1	0
2014-06-01	35.8	1	1	1	1	1	1	0
2014-06-01	35.8	9	2	1	1	1	1	0
2014-06-01	35.8	2	1	1	1	1	1	0
2014-06-01	35.8	10	2	1	1	1	1	0
2014-06-01	35.8	3	1	1	1	1	1	0
2014-06-01	35.8	4	1	1	1	1	1	0
2014-06-01	35.8	5	1	1	1	1	1	0
2014-06-01	35.8	6	1	1	1	1	2	0
2014-06-01	35.8	7	2	1	1	1	2	1
2014-06-01	35.8	8	2	1	1	1	2	0
2014-06-01	35.8	1	1	1	1	1	2	2
2014-06-01	35.8	9	2	1	1	1	2	0
2014-06-01	35.8	2	1	1	1	1	2	1
2014-06-01	35.8	10	2	1	1	1	2	0
2014-06-01	35.8	3	1	1	1	1	2	0
2014-06-01	35.8	4	1	1	1	1	2	0
2014-06-01	35.8	5	1	1	1	1	2	0
2014-09-01	155.7	6	1	1	1	1	1	0
2014-09-01	155.7	7	2	1	1	1	1	0
2014-09-01	155.7	8	2	1	1	1	1	0
2014-09-01	155.7	1	1	1	1	1	1	0
2014-09-01	155.7	9	2	1	1	1	1	0
2014-09-01	155.7	2	1	1	1	1	1	0
2014-09-01	155.7	10	2	1	1	1	1	0
2014-09-01	155.7	3	1	1	1	1	1	0
2014-09-01	155.7	4	1	1	1	1	1	0
2014-09-01	155.7	5	1	1	1	1	1	0
2014-09-01	155.7	6	1	1	1	1	2	0
2014-09-01	155.7	7	2	1	1	1	2	0
2014-09-01	155.7	8	2	1	1	1	2	0
2014-09-01	155.7	1	1	1	1	1	2	0
2014-09-01	155.7	9	2	1	1	1	2	1
2014-09-01	155.7	2	1	1	1	1	2	0
2014-09-01	155.7	10	2	1	1	1	2	0
2014-09-01	155.7	3	1	1	1	1	2	0
2014-09-01	155.7	4	1	1	1	1	2	0
2014-09-01	155.7	5	1	1	1	1	2	0
2014-12-01	137.3	6	1	1	1	1	1	0
2014-12-01	137.3	7	2	1	1	1	1	0
2014-12-01	137.3	8	2	1	1	1	1	0
2014-12-01	137.3	1	1	1	1	1	1	0
2014-12-01	137.3	9	2	1	1	1	1	0
2014-12-01	137.3	2	1	1	1	1	1	0
2014-12-01	137.3	10	2	1	1	1	1	0
2014-12-01	137.3	3	1	1	1	1	1	0
2014-12-01	137.3	4	1	1	1	1	1	0
2014-12-01	137.3	5	1	1	1	1	1	0
2014-12-01	137.3	6	1	1	1	1	2	0
2014-12-01	137.3	7	2	1	1	1	2	0
2014-12-01	137.3	8	2	1	1	1	2	0
2014-12-01	137.3	1	1	1	1	1	2	0
2014-12-01	137.3	9	2	1	1	1	2	0
2014-12-01	137.3	2	1	1	1	1	2	0
2014-12-01	137.3	10	2	1	1	1	2	0
2014-12-01	137.3	3	1	1	1	1	2	1
2014-12-01	137.3	4	1	1	1	1	2	1
2014-12-01	137.3	5	1	1	1	1	2	0
2015-03-01	144.272	6	1	1	1	1	1	0
2015-03-01	144.272	7	2	1	1	1	1	0
2015-03-01	144.272	8	2	1	1	1	1	0
2015-03-01	144.272	1	1	1	1	1	1	0
2015-03-01	144.272	9	2	1	1	1	1	0
2015-03-01	144.272	2	1	1	1	1	1	0
2015-03-01	144.272	10	2	1	1	1	1	0
2015-03-01	144.272	3	1	1	1	1	1	0
2015-03-01	144.272	4	1	1	1	1	1	0
2015-03-01	144.272	5	1	1	1	1	1	0
2015-03-01	144.272	6	1	1	1	1	2	0
2015-03-01	144.272	7	2	1	1	1	2	0
2015-03-01	144.272	8	2	1	1	1	2	0
2015-03-01	144.272	1	1	1	1	1	2	0
2015-03-01	144.272	9	2	1	1	1	2	0
2015-03-01	144.272	2	1	1	1	1	2	0
2015-03-01	144.272	10	2	1	1	1	2	0
2015-03-01	144.272	3	1	1	1	1	2	0
2015-03-01	144.272	4	1	1	1	1	2	0
2015-03-01	144.272	5	1	1	1	1	2	0
2015-06-01	157.988	6	1	1	1	1	1	0
2015-06-01	157.988	7	2	1	1	1	1	0
2015-06-01	157.988	8	2	1	1	1	1	1
2015-06-01	157.988	1	1	1	1	1	1	0
2015-06-01	157.988	9	2	1	1	1	1	0
2015-06-01	157.988	2	1	1	1	1	1	0
2015-06-01	157.988	10	2	1	1	1	1	2
2015-06-01	157.988	3	1	1	1	1	1	0
2015-06-01	157.988	4	1	1	1	1	1	0
2015-06-01	157.988	5	1	1	1	1	1	0
2015-06-01	157.988	6	1	1	1	1	2	0
2015-06-01	157.988	7	2	1	1	1	2	1
2015-06-01	157.988	8	2	1	1	1	2	7
2015-06-01	157.988	1	1	1	1	1	2	1
2015-06-01	157.988	9	2	1	1	1	2	7
2015-06-01	157.988	2	1	1	1	1	2	0
2015-06-01	157.988	10	2	1	1	1	2	8
2015-06-01	157.988	3	1	1	1	1	2	0
2015-06-01	157.988	4	1	1	1	1	2	0
2015-06-01	157.988	5	1	1	1	1	2	0
2015-09-01	14.224	6	1	1	1	1	1	0
2015-09-01	14.224	7	2	1	1	1	1	0
2015-09-01	14.224	8	2	1	1	1	1	1
2015-09-01	14.224	1	1	1	1	1	1	0
2015-09-01	14.224	9	2	1	1	1	1	0
2015-09-01	14.224	2	1	1	1	1	1	0
2015-09-01	14.224	10	2	1	1	1	1	0
2015-09-01	14.224	3	1	1	1	1	1	0
2015-09-01	14.224	4	1	1	1	1	1	0
2015-09-01	14.224	5	1	1	1	1	1	0
2015-09-01	14.224	6	1	1	1	1	2	1
2015-09-01	14.224	7	2	1	1	1	2	2
2015-09-01	14.224	8	2	1	1	1	2	3
2015-09-01	14.224	1	1	1	1	1	2	1
2015-09-01	14.224	9	2	1	1	1	2	3
2015-09-01	14.224	2	1	1	1	1	2	0
2015-09-01	14.224	10	2	1	1	1	2	3
2015-09-01	14.224	3	1	1	1	1	2	1
2015-09-01	14.224	4	1	1	1	1	2	1
2015-09-01	14.224	5	1	1	1	1	2	1
2015-12-01	181.14	6	1	1	1	1	1	0
2015-12-01	181.14	7	2	1	1	1	1	0
2015-12-01	181.14	8	2	1	1	1	1	0
2015-12-01	181.14	1	1	1	1	1	1	0
2015-12-01	181.14	9	2	1	1	1	1	0
2015-12-01	181.14	2	1	1	1	1	1	0
2015-12-01	181.14	10	2	1	1	1	1	0
2015-12-01	181.14	3	1	1	1	1	1	0
2015-12-01	181.14	4	1	1	1	1	1	0
2015-12-01	181.14	5	1	1	1	1	1	0
2015-12-01	181.14	6	1	1	1	1	2	1
2015-12-01	181.14	7	2	1	1	1	2	0
2015-12-01	181.14	8	2	1	1	1	2	4
2015-12-01	181.14	1	1	1	1	1	2	0
2015-12-01	181.14	9	2	1	1	1	2	4
2015-12-01	181.14	2	1	1	1	1	2	0
2015-12-01	181.14	10	2	1	1	1	2	3
2015-12-01	181.14	3	1	1	1	1	2	0
2015-12-01	181.14	4	1	1	1	1	2	0
2015-12-01	181.14	5	1	1	1	1	2	0
2016-03-01	81.788	6	1	1	1	1	1	0
2016-03-01	81.788	7	2	1	1	1	1	0
2016-03-01	81.788	8	2	1	1	1	1	1
2016-03-01	81.788	1	1	1	1	1	1	0
2016-03-01	81.788	9	2	1	1	1	1	1
2016-03-01	81.788	2	1	1	1	1	1	1
2016-03-01	81.788	10	2	1	1	1	1	0
2016-03-01	81.788	3	1	1	1	1	1	1
2016-03-01	81.788	4	1	1	1	1	1	0
2016-03-01	81.788	5	1	1	1	1	1	1
2016-03-01	81.788	6	1	1	1	1	2	0
2016-03-01	81.788	7	2	1	1	1	2	0
2016-03-01	81.788	8	2	1	1	1	2	1
2016-03-01	81.788	1	1	1	1	1	2	0
2016-03-01	81.788	9	2	1	1	1	2	0
2016-03-01	81.788	2	1	1	1	1	2	0
2016-03-01	81.788	10	2	1	1	1	2	0
2016-03-01	81.788	3	1	1	1	1	2	0
2016-03-01	81.788	4	1	1	1	1	2	0
2016-03-01	81.788	5	1	1	1	1	2	0
2016-06-01	26.162	6	1	1	1	1	1	0
2016-06-01	26.162	7	2	1	1	1	1	0
2016-06-01	26.162	8	2	1	1	1	1	0
2016-06-01	26.162	1	1	1	1	1	1	1
2016-06-01	26.162	9	2	1	1	1	1	0
2016-06-01	26.162	2	1	1	1	1	1	0
2016-06-01	26.162	10	2	1	1	1	1	1
2016-06-01	26.162	3	1	1	1	1	1	0
2016-06-01	26.162	4	1	1	1	1	1	1
2016-06-01	26.162	5	1	1	1	1	1	0
2016-06-01	26.162	6	1	1	1	1	2	0
2016-06-01	26.162	7	2	1	1	1	2	1
2016-06-01	26.162	8	2	1	1	1	2	0
2016-06-01	26.162	1	1	1	1	1	2	0
2016-06-01	26.162	9	2	1	1	1	2	0
2016-06-01	26.162	2	1	1	1	1	2	0
2016-06-01	26.162	10	2	1	1	1	2	1
2016-06-01	26.162	3	1	1	1	1	2	0
2016-06-01	26.162	4	1	1	1	1	2	1
2016-06-01	26.162	5	1	1	1	1	2	0
2014-06-01	89.662	6	1	2	1	2	1	0
2014-06-01	89.662	7	2	2	1	2	1	0
2014-06-01	89.662	8	2	2	1	2	1	0
2014-06-01	89.662	1	1	2	1	2	1	0
2014-06-01	89.662	9	2	2	1	2	1	0
2014-06-01	89.662	2	1	2	1	2	1	0
2014-06-01	89.662	10	2	2	1	2	1	0
2014-06-01	89.662	3	1	2	1	2	1	0
2014-06-01	89.662	4	1	2	1	2	1	0
2014-06-01	89.662	5	1	2	1	2	1	0
2014-06-01	89.662	6	1	2	1	2	2	0
2014-06-01	89.662	7	2	2	1	2	2	0
2014-06-01	89.662	8	2	2	1	2	2	0
2014-06-01	89.662	1	1	2	1	2	2	0
2014-06-01	89.662	9	2	2	1	2	2	0
2014-06-01	89.662	2	1	2	1	2	2	0
2014-06-01	89.662	10	2	2	1	2	2	0
2014-06-01	89.662	3	1	2	1	2	2	0
2014-06-01	89.662	4	1	2	1	2	2	0
2014-06-01	89.662	5	1	2	1	2	2	0
2014-09-01	133.858	6	1	2	1	2	1	0
2014-09-01	133.858	7	2	2	1	2	1	0
2014-09-01	133.858	8	2	2	1	2	1	0
2014-09-01	133.858	1	1	2	1	2	1	0
2014-09-01	133.858	9	2	2	1	2	1	0
2014-09-01	133.858	2	1	2	1	2	1	0
2014-09-01	133.858	10	2	2	1	2	1	0
2014-09-01	133.858	3	1	2	1	2	1	0
2014-09-01	133.858	4	1	2	1	2	1	0
2014-09-01	133.858	5	1	2	1	2	1	0
2014-09-01	133.858	6	1	2	1	2	2	0
2014-09-01	133.858	7	2	2	1	2	2	0
2014-09-01	133.858	8	2	2	1	2	2	0
2014-09-01	133.858	1	1	2	1	2	2	0
2014-09-01	133.858	9	2	2	1	2	2	0
2014-09-01	133.858	2	1	2	1	2	2	0
2014-09-01	133.858	10	2	2	1	2	2	0
2014-09-01	133.858	3	1	2	1	2	2	0
2014-09-01	133.858	4	1	2	1	2	2	0
2014-09-01	133.858	5	1	2	1	2	2	0
2014-12-01	84.074	6	1	2	1	2	1	0
2014-12-01	84.074	7	2	2	1	2	1	0
2014-12-01	84.074	8	2	2	1	2	1	0
2014-12-01	84.074	1	1	2	1	2	1	0
2014-12-01	84.074	9	2	2	1	2	1	0
2014-12-01	84.074	2	1	2	1	2	1	0
2014-12-01	84.074	10	2	2	1	2	1	0
2014-12-01	84.074	3	1	2	1	2	1	0
2014-12-01	84.074	4	1	2	1	2	1	0
2014-12-01	84.074	5	1	2	1	2	1	0
2014-12-01	84.074	6	1	2	1	2	2	0
2014-12-01	84.074	7	2	2	1	2	2	0
2014-12-01	84.074	8	2	2	1	2	2	0
2014-12-01	84.074	1	1	2	1	2	2	0
2014-12-01	84.074	9	2	2	1	2	2	0
2014-12-01	84.074	2	1	2	1	2	2	0
2014-12-01	84.074	10	2	2	1	2	2	0
2014-12-01	84.074	3	1	2	1	2	2	0
2014-12-01	84.074	4	1	2	1	2	2	1
2014-12-01	84.074	5	1	2	1	2	2	0
2015-03-01	163.576	6	1	2	1	2	1	0
2015-03-01	163.576	7	2	2	1	2	1	0
2015-03-01	163.576	8	2	2	1	2	1	0
2015-03-01	163.576	1	1	2	1	2	1	0
2015-03-01	163.576	9	2	2	1	2	1	0
2015-03-01	163.576	2	1	2	1	2	1	0
2015-03-01	163.576	10	2	2	1	2	1	0
2015-03-01	163.576	3	1	2	1	2	1	0
2015-03-01	163.576	4	1	2	1	2	1	0
2015-03-01	163.576	5	1	2	1	2	1	0
2015-03-01	163.576	6	1	2	1	2	2	0
2015-03-01	163.576	7	2	2	1	2	2	1
2015-03-01	163.576	8	2	2	1	2	2	0
2015-03-01	163.576	1	1	2	1	2	2	0
2015-03-01	163.576	9	2	2	1	2	2	2
2015-03-01	163.576	2	1	2	1	2	2	0
2015-03-01	163.576	10	2	2	1	2	2	0
2015-03-01	163.576	3	1	2	1	2	2	0
2015-03-01	163.576	4	1	2	1	2	2	0
2015-03-01	163.576	5	1	2	1	2	2	0
2015-06-01	45.974	6	1	2	1	2	1	0
2015-06-01	45.974	7	2	2	1	2	1	0
2015-06-01	45.974	8	2	2	1	2	1	1
2015-06-01	45.974	1	1	2	1	2	1	0
2015-06-01	45.974	9	2	2	1	2	1	1
2015-06-01	45.974	2	1	2	1	2	1	0
2015-06-01	45.974	10	2	2	1	2	1	1
2015-06-01	45.974	3	1	2	1	2	1	0
2015-06-01	45.974	4	1	2	1	2	1	0
2015-06-01	45.974	5	1	2	1	2	1	0
2015-06-01	45.974	6	1	2	1	2	2	0
2015-06-01	45.974	7	2	2	1	2	2	2
2015-06-01	45.974	8	2	2	1	2	2	4
2015-06-01	45.974	1	1	2	1	2	2	0
2015-06-01	45.974	9	2	2	1	2	2	5
2015-06-01	45.974	2	1	2	1	2	2	0
2015-06-01	45.974	10	2	2	1	2	2	0
2015-06-01	45.974	3	1	2	1	2	2	0
2015-06-01	45.974	4	1	2	1	2	2	2
2015-06-01	45.974	5	1	2	1	2	2	1
2015-09-01	0	6	1	2	1	2	1	0
2015-09-01	0	7	2	2	1	2	1	1
2015-09-01	0	8	2	2	1	2	1	0
2015-09-01	0	1	1	2	1	2	1	0
2015-09-01	0	9	2	2	1	2	1	1
2015-09-01	0	2	1	2	1	2	1	1
2015-09-01	0	10	2	2	1	2	1	2
2015-09-01	0	3	1	2	1	2	1	2
2015-09-01	0	4	1	2	1	2	1	0
2015-09-01	0	5	1	2	1	2	1	0
2015-09-01	0	6	1	2	1	2	2	1
2015-09-01	0	7	2	2	1	2	2	4
2015-09-01	0	8	2	2	1	2	2	3
2015-09-01	0	1	1	2	1	2	2	1
2015-09-01	0	9	2	2	1	2	2	6
2015-09-01	0	2	1	2	1	2	2	2
2015-09-01	0	10	2	2	1	2	2	4
2015-09-01	0	3	1	2	1	2	2	0
2015-09-01	0	4	1	2	1	2	2	1
2015-09-01	0	5	1	2	1	2	2	1
2015-12-01	192.116	6	1	2	1	2	1	0
2015-12-01	192.116	7	2	2	1	2	1	0
2015-12-01	192.116	8	2	2	1	2	1	0
2015-12-01	192.116	1	1	2	1	2	1	0
2015-12-01	192.116	9	2	2	1	2	1	0
2015-12-01	192.116	2	1	2	1	2	1	0
2015-12-01	192.116	10	2	2	1	2	1	1
2015-12-01	192.116	3	1	2	1	2	1	1
2015-12-01	192.116	4	1	2	1	2	1	2
2015-12-01	192.116	5	1	2	1	2	1	1
2015-12-01	192.116	6	1	2	1	2	2	0
2015-12-01	192.116	7	2	2	1	2	2	1
2015-12-01	192.116	8	2	2	1	2	2	3
2015-12-01	192.116	1	1	2	1	2	2	0
2015-12-01	192.116	9	2	2	1	2	2	0
2015-12-01	192.116	2	1	2	1	2	2	1
2015-12-01	192.116	10	2	2	1	2	2	1
2015-12-01	192.116	3	1	2	1	2	2	1
2015-12-01	192.116	4	1	2	1	2	2	1
2015-12-01	192.116	5	1	2	1	2	2	0
2016-03-01	101.346	6	1	2	1	2	1	2
2016-03-01	101.346	7	2	2	1	2	1	6
2016-03-01	101.346	8	2	2	1	2	1	7
2016-03-01	101.346	1	1	2	1	2	1	3
2016-03-01	101.346	9	2	2	1	2	1	6
2016-03-01	101.346	2	1	2	1	2	1	4
2016-03-01	101.346	10	2	2	1	2	1	8
2016-03-01	101.346	3	1	2	1	2	1	3
2016-03-01	101.346	4	1	2	1	2	1	4
2016-03-01	101.346	5	1	2	1	2	1	3
2016-03-01	101.346	6	1	2	1	2	2	1
2016-03-01	101.346	7	2	2	1	2	2	9
2016-03-01	101.346	8	2	2	1	2	2	7
2016-03-01	101.346	1	1	2	1	2	2	6
2016-03-01	101.346	9	2	2	1	2	2	7
2016-03-01	101.346	2	1	2	1	2	2	3
2016-03-01	101.346	10	2	2	1	2	2	9
2016-03-01	101.346	3	1	2	1	2	2	5
2016-03-01	101.346	4	1	2	1	2	2	1
2016-03-01	101.346	5	1	2	1	2	2	4
2016-06-01	35.814	6	1	2	1	2	1	0
2016-06-01	35.814	7	2	2	1	2	1	1
2016-06-01	35.814	8	2	2	1	2	1	2
2016-06-01	35.814	1	1	2	1	2	1	0
2016-06-01	35.814	9	2	2	1	2	1	0
2016-06-01	35.814	2	1	2	1	2	1	0
2016-06-01	35.814	10	2	2	1	2	1	0
2016-06-01	35.814	3	1	2	1	2	1	0
2016-06-01	35.814	4	1	2	1	2	1	0
2016-06-01	35.814	5	1	2	1	2	1	0
2016-06-01	35.814	6	1	2	1	2	2	0
2016-06-01	35.814	7	2	2	1	2	2	1
2016-06-01	35.814	8	2	2	1	2	2	2
2016-06-01	35.814	1	1	2	1	2	2	0
2016-06-01	35.814	9	2	2	1	2	2	1
2016-06-01	35.814	2	1	2	1	2	2	0
2016-06-01	35.814	10	2	2	1	2	2	0
2016-06-01	35.814	3	1	2	1	2	2	0
2016-06-01	35.814	4	1	2	1	2	2	0
2016-06-01	35.814	5	1	2	1	2	2	1
2014-06-01	194.06	6	1	3	2	1	1	0
2014-06-01	194.06	7	2	3	2	1	1	1
2014-06-01	194.06	8	2	3	2	1	1	1
2014-06-01	194.06	1	1	3	2	1	1	2
2014-06-01	194.06	9	2	3	2	1	1	1
2014-06-01	194.06	2	1	3	2	1	1	0
2014-06-01	194.06	10	2	3	2	1	1	0
2014-06-01	194.06	3	1	3	2	1	1	0
2014-06-01	194.06	4	1	3	2	1	1	0
2014-06-01	194.06	5	1	3	2	1	1	0
2014-06-01	194.06	6	1	3	2	1	2	0
2014-06-01	194.06	7	2	3	2	1	2	0
2014-06-01	194.06	8	2	3	2	1	2	0
2014-06-01	194.06	1	1	3	2	1	2	4
2014-06-01	194.06	9	2	3	2	1	2	3
2014-06-01	194.06	2	1	3	2	1	2	1
2014-06-01	194.06	10	2	3	2	1	2	0
2014-06-01	194.06	3	1	3	2	1	2	0
2014-06-01	194.06	4	1	3	2	1	2	0
2014-06-01	194.06	5	1	3	2	1	2	0
2014-09-01	15.49	6	1	3	2	1	1	0
2014-09-01	15.49	7	2	3	2	1	1	0
2014-09-01	15.49	8	2	3	2	1	1	0
2014-09-01	15.49	1	1	3	2	1	1	0
2014-09-01	15.49	9	2	3	2	1	1	0
2014-09-01	15.49	2	1	3	2	1	1	0
2014-09-01	15.49	10	2	3	2	1	1	0
2014-09-01	15.49	3	1	3	2	1	1	0
2014-09-01	15.49	4	1	3	2	1	1	0
2014-09-01	15.49	5	1	3	2	1	1	0
2014-09-01	15.49	6	1	3	2	1	2	0
2014-09-01	15.49	7	2	3	2	1	2	0
2014-09-01	15.49	8	2	3	2	1	2	0
2014-09-01	15.49	1	1	3	2	1	2	0
2014-09-01	15.49	9	2	3	2	1	2	0
2014-09-01	15.49	2	1	3	2	1	2	0
2014-09-01	15.49	10	2	3	2	1	2	0
2014-09-01	15.49	3	1	3	2	1	2	0
2014-09-01	15.49	4	1	3	2	1	2	0
2014-09-01	15.49	5	1	3	2	1	2	0
2014-12-01	114.55	6	1	3	2	1	1	0
2014-12-01	114.55	7	2	3	2	1	1	0
2014-12-01	114.55	8	2	3	2	1	1	0
2014-12-01	114.55	1	1	3	2	1	1	0
2014-12-01	114.55	9	2	3	2	1	1	0
2014-12-01	114.55	2	1	3	2	1	1	0
2014-12-01	114.55	10	2	3	2	1	1	0
2014-12-01	114.55	3	1	3	2	1	1	0
2014-12-01	114.55	4	1	3	2	1	1	0
2014-12-01	114.55	5	1	3	2	1	1	0
2014-12-01	114.55	6	1	3	2	1	2	0
2014-12-01	114.55	7	2	3	2	1	2	1
2014-12-01	114.55	8	2	3	2	1	2	3
2014-12-01	114.55	1	1	3	2	1	2	0
2014-12-01	114.55	9	2	3	2	1	2	1
2014-12-01	114.55	2	1	3	2	1	2	0
2014-12-01	114.55	10	2	3	2	1	2	0
2014-12-01	114.55	3	1	3	2	1	2	0
2014-12-01	114.55	4	1	3	2	1	2	0
2014-12-01	114.55	5	1	3	2	1	2	0
2015-03-01	105.66	6	1	3	2	1	1	0
2015-03-01	105.66	7	2	3	2	1	1	0
2015-03-01	105.66	8	2	3	2	1	1	0
2015-03-01	105.66	1	1	3	2	1	1	0
2015-03-01	105.66	9	2	3	2	1	1	0
2015-03-01	105.66	2	1	3	2	1	1	0
2015-03-01	105.66	10	2	3	2	1	1	0
2015-03-01	105.66	3	1	3	2	1	1	0
2015-03-01	105.66	4	1	3	2	1	1	0
2015-03-01	105.66	5	1	3	2	1	1	0
2015-03-01	105.66	6	1	3	2	1	2	0
2015-03-01	105.66	7	2	3	2	1	2	0
2015-03-01	105.66	8	2	3	2	1	2	0
2015-03-01	105.66	1	1	3	2	1	2	0
2015-03-01	105.66	9	2	3	2	1	2	0
2015-03-01	105.66	2	1	3	2	1	2	0
2015-03-01	105.66	10	2	3	2	1	2	0
2015-03-01	105.66	3	1	3	2	1	2	0
2015-03-01	105.66	4	1	3	2	1	2	0
2015-03-01	105.66	5	1	3	2	1	2	0
2015-06-01	63.5	6	1	3	2	1	1	0
2015-06-01	63.5	7	2	3	2	1	1	1
2015-06-01	63.5	8	2	3	2	1	1	3
2015-06-01	63.5	1	1	3	2	1	1	1
2015-06-01	63.5	9	2	3	2	1	1	1
2015-06-01	63.5	2	1	3	2	1	1	0
2015-06-01	63.5	10	2	3	2	1	1	33
2015-06-01	63.5	3	1	3	2	1	1	0
2015-06-01	63.5	4	1	3	2	1	1	0
2015-06-01	63.5	5	1	3	2	1	1	0
2015-06-01	63.5	6	1	3	2	1	2	1
2015-06-01	63.5	7	2	3	2	1	2	7
2015-06-01	63.5	8	2	3	2	1	2	10
2015-06-01	63.5	1	1	3	2	1	2	1
2015-06-01	63.5	9	2	3	2	1	2	9
2015-06-01	63.5	2	1	3	2	1	2	0
2015-06-01	63.5	10	2	3	2	1	2	0
2015-06-01	63.5	3	1	3	2	1	2	0
2015-06-01	63.5	4	1	3	2	1	2	0
2015-06-01	63.5	5	1	3	2	1	2	0
2015-09-01	43.94	6	1	3	2	1	1	0
2015-09-01	43.94	7	2	3	2	1	1	0
2015-09-01	43.94	8	2	3	2	1	1	0
2015-09-01	43.94	1	1	3	2	1	1	0
2015-09-01	43.94	9	2	3	2	1	1	0
2015-09-01	43.94	2	1	3	2	1	1	0
2015-09-01	43.94	10	2	3	2	1	1	0
2015-09-01	43.94	3	1	3	2	1	1	0
2015-09-01	43.94	4	1	3	2	1	1	0
2015-09-01	43.94	5	1	3	2	1	1	0
2015-09-01	43.94	6	1	3	2	1	2	0
2015-09-01	43.94	7	2	3	2	1	2	0
2015-09-01	43.94	8	2	3	2	1	2	0
2015-09-01	43.94	1	1	3	2	1	2	3
2015-09-01	43.94	9	2	3	2	1	2	2
2015-09-01	43.94	2	1	3	2	1	2	1
2015-09-01	43.94	10	2	3	2	1	2	0
2015-09-01	43.94	3	1	3	2	1	2	0
2015-09-01	43.94	4	1	3	2	1	2	0
2015-09-01	43.94	5	1	3	2	1	2	0
2015-12-01	50.55	6	1	3	2	1	1	0
2015-12-01	50.55	7	2	3	2	1	1	0
2015-12-01	50.55	8	2	3	2	1	1	0
2015-12-01	50.55	1	1	3	2	1	1	0
2015-12-01	50.55	9	2	3	2	1	1	2
2015-12-01	50.55	2	1	3	2	1	1	0
2015-12-01	50.55	10	2	3	2	1	1	1
2015-12-01	50.55	3	1	3	2	1	1	0
2015-12-01	50.55	4	1	3	2	1	1	0
2015-12-01	50.55	5	1	3	2	1	1	0
2015-12-01	50.55	6	1	3	2	1	2	0
2015-12-01	50.55	7	2	3	2	1	2	0
2015-12-01	50.55	8	2	3	2	1	2	3
2015-12-01	50.55	1	1	3	2	1	2	2
2015-12-01	50.55	9	2	3	2	1	2	3
2015-12-01	50.55	2	1	3	2	1	2	0
2015-12-01	50.55	10	2	3	2	1	2	2
2015-12-01	50.55	3	1	3	2	1	2	0
2015-12-01	50.55	4	1	3	2	1	2	0
2015-12-01	50.55	5	1	3	2	1	2	0
2016-03-01	2.29	6	1	3	2	1	1	0
2016-03-01	2.29	7	2	3	2	1	1	0
2016-03-01	2.29	8	2	3	2	1	1	0
2016-03-01	2.29	1	1	3	2	1	1	0
2016-03-01	2.29	9	2	3	2	1	1	0
2016-03-01	2.29	2	1	3	2	1	1	0
2016-03-01	2.29	10	2	3	2	1	1	0
2016-03-01	2.29	3	1	3	2	1	1	0
2016-03-01	2.29	4	1	3	2	1	1	0
2016-03-01	2.29	5	1	3	2	1	1	0
2016-03-01	2.29	6	1	3	2	1	2	0
2016-03-01	2.29	7	2	3	2	1	2	0
2016-03-01	2.29	8	2	3	2	1	2	0
2016-03-01	2.29	1	1	3	2	1	2	1
2016-03-01	2.29	9	2	3	2	1	2	1
2016-03-01	2.29	2	1	3	2	1	2	0
2016-03-01	2.29	10	2	3	2	1	2	0
2016-03-01	2.29	3	1	3	2	1	2	0
2016-03-01	2.29	4	1	3	2	1	2	0
2016-03-01	2.29	5	1	3	2	1	2	0
2016-06-01	93.47	6	1	3	2	1	1	0
2016-06-01	93.47	7	2	3	2	1	1	0
2016-06-01	93.47	8	2	3	2	1	1	1
2016-06-01	93.47	1	1	3	2	1	1	0
2016-06-01	93.47	9	2	3	2	1	1	1
2016-06-01	93.47	2	1	3	2	1	1	0
2016-06-01	93.47	10	2	3	2	1	1	0
2016-06-01	93.47	3	1	3	2	1	1	0
2016-06-01	93.47	4	1	3	2	1	1	0
2016-06-01	93.47	5	1	3	2	1	1	1
2016-06-01	93.47	6	1	3	2	1	2	0
2016-06-01	93.47	7	2	3	2	1	2	1
2016-06-01	93.47	8	2	3	2	1	2	6
2016-06-01	93.47	1	1	3	2	1	2	0
2016-06-01	93.47	9	2	3	2	1	2	2
2016-06-01	93.47	2	1	3	2	1	2	0
2016-06-01	93.47	10	2	3	2	1	2	2
2016-06-01	93.47	3	1	3	2	1	2	2
2016-06-01	93.47	4	1	3	2	1	2	0
2016-06-01	93.47	5	1	3	2	1	2	0
2014-06-01	92.96	6	1	4	2	2	1	0
2014-06-01	92.96	7	2	4	2	2	1	0
2014-06-01	92.96	8	2	4	2	2	1	3
2014-06-01	92.96	1	1	4	2	2	1	1
2014-06-01	92.96	9	2	4	2	2	1	2
2014-06-01	92.96	2	1	4	2	2	1	0
2014-06-01	92.96	10	2	4	2	2	1	0
2014-06-01	92.96	3	1	4	2	2	1	0
2014-06-01	92.96	4	1	4	2	2	1	0
2014-06-01	92.96	5	1	4	2	2	1	0
2014-06-01	92.96	6	1	4	2	2	2	1
2014-06-01	92.96	7	2	4	2	2	2	1
2014-06-01	92.96	8	2	4	2	2	2	4
2014-06-01	92.96	1	1	4	2	2	2	2
2014-06-01	92.96	9	2	4	2	2	2	5
2014-06-01	92.96	2	1	4	2	2	2	1
2014-06-01	92.96	10	2	4	2	2	2	0
2014-06-01	92.96	3	1	4	2	2	2	0
2014-06-01	92.96	4	1	4	2	2	2	0
2014-06-01	92.96	5	1	4	2	2	2	1
2014-09-01	44.45	6	1	4	2	2	1	0
2014-09-01	44.45	7	2	4	2	2	1	0
2014-09-01	44.45	8	2	4	2	2	1	0
2014-09-01	44.45	1	1	4	2	2	1	1
2014-09-01	44.45	9	2	4	2	2	1	1
2014-09-01	44.45	2	1	4	2	2	1	0
2014-09-01	44.45	10	2	4	2	2	1	0
2014-09-01	44.45	3	1	4	2	2	1	0
2014-09-01	44.45	4	1	4	2	2	1	0
2014-09-01	44.45	5	1	4	2	2	1	0
2014-09-01	44.45	6	1	4	2	2	2	1
2014-09-01	44.45	7	2	4	2	2	2	0
2014-09-01	44.45	8	2	4	2	2	2	1
2014-09-01	44.45	1	1	4	2	2	2	4
2014-09-01	44.45	9	2	4	2	2	2	0
2014-09-01	44.45	2	1	4	2	2	2	0
2014-09-01	44.45	10	2	4	2	2	2	0
2014-09-01	44.45	3	1	4	2	2	2	1
2014-09-01	44.45	4	1	4	2	2	2	0
2014-09-01	44.45	5	1	4	2	2	2	0
2014-12-01	103.12	6	1	4	2	2	1	2
2014-12-01	103.12	7	2	4	2	2	1	0
2014-12-01	103.12	8	2	4	2	2	1	0
2014-12-01	103.12	1	1	4	2	2	1	5
2014-12-01	103.12	9	2	4	2	2	1	6
2014-12-01	103.12	2	1	4	2	2	1	0
2014-12-01	103.12	10	2	4	2	2	1	5
2014-12-01	103.12	3	1	4	2	2	1	0
2014-12-01	103.12	4	1	4	2	2	1	1
2014-12-01	103.12	5	1	4	2	2	1	0
2014-12-01	103.12	6	1	4	2	2	2	0
2014-12-01	103.12	7	2	4	2	2	2	2
2014-12-01	103.12	8	2	4	2	2	2	2
2014-12-01	103.12	1	1	4	2	2	2	5
2014-12-01	103.12	9	2	4	2	2	2	12
2014-12-01	103.12	2	1	4	2	2	2	1
2014-12-01	103.12	10	2	4	2	2	2	3
2014-12-01	103.12	3	1	4	2	2	2	0
2014-12-01	103.12	4	1	4	2	2	2	0
2014-12-01	103.12	5	1	4	2	2	2	3
2015-03-01	71.88	6	1	4	2	2	1	0
2015-03-01	71.88	7	2	4	2	2	1	0
2015-03-01	71.88	8	2	4	2	2	1	1
2015-03-01	71.88	1	1	4	2	2	1	1
2015-03-01	71.88	9	2	4	2	2	1	0
2015-03-01	71.88	2	1	4	2	2	1	1
2015-03-01	71.88	10	2	4	2	2	1	1
2015-03-01	71.88	3	1	4	2	2	1	1
2015-03-01	71.88	4	1	4	2	2	1	0
2015-03-01	71.88	5	1	4	2	2	1	0
2015-03-01	71.88	6	1	4	2	2	2	3
2015-03-01	71.88	7	2	4	2	2	2	0
2015-03-01	71.88	8	2	4	2	2	2	3
2015-03-01	71.88	1	1	4	2	2	2	2
2015-03-01	71.88	9	2	4	2	2	2	5
2015-03-01	71.88	2	1	4	2	2	2	0
2015-03-01	71.88	10	2	4	2	2	2	0
2015-03-01	71.88	3	1	4	2	2	2	0
2015-03-01	71.88	4	1	4	2	2	2	1
2015-03-01	71.88	5	1	4	2	2	2	0
2015-06-01	194.56	6	1	4	2	2	1	0
2015-06-01	194.56	7	2	4	2	2	1	5
2015-06-01	194.56	8	2	4	2	2	1	0
2015-06-01	194.56	1	1	4	2	2	1	0
2015-06-01	194.56	9	2	4	2	2	1	2
2015-06-01	194.56	2	1	4	2	2	1	0
2015-06-01	194.56	10	2	4	2	2	1	0
2015-06-01	194.56	3	1	4	2	2	1	0
2015-06-01	194.56	4	1	4	2	2	1	0
2015-06-01	194.56	5	1	4	2	2	1	0
2015-06-01	194.56	6	1	4	2	2	2	3
2015-06-01	194.56	7	2	4	2	2	2	18
2015-06-01	194.56	8	2	4	2	2	2	11
2015-06-01	194.56	1	1	4	2	2	2	4
2015-06-01	194.56	9	2	4	2	2	2	14
2015-06-01	194.56	2	1	4	2	2	2	9
2015-06-01	194.56	10	2	4	2	2	2	7
2015-06-01	194.56	3	1	4	2	2	2	11
2015-06-01	194.56	4	1	4	2	2	2	3
2015-06-01	194.56	5	1	4	2	2	2	0
2015-09-01	24.89	6	1	4	2	2	1	0
2015-09-01	24.89	7	2	4	2	2	1	0
2015-09-01	24.89	8	2	4	2	2	1	0
2015-09-01	24.89	1	1	4	2	2	1	0
2015-09-01	24.89	9	2	4	2	2	1	0
2015-09-01	24.89	2	1	4	2	2	1	0
2015-09-01	24.89	10	2	4	2	2	1	0
2015-09-01	24.89	3	1	4	2	2	1	0
2015-09-01	24.89	4	1	4	2	2	1	0
2015-09-01	24.89	5	1	4	2	2	1	0
2015-09-01	24.89	6	1	4	2	2	2	2
2015-09-01	24.89	7	2	4	2	2	2	2
2015-09-01	24.89	8	2	4	2	2	2	6
2015-09-01	24.89	1	1	4	2	2	2	11
2015-09-01	24.89	9	2	4	2	2	2	3
2015-09-01	24.89	2	1	4	2	2	2	4
2015-09-01	24.89	10	2	4	2	2	2	8
2015-09-01	24.89	3	1	4	2	2	2	3
2015-09-01	24.89	4	1	4	2	2	2	3
2015-09-01	24.89	5	1	4	2	2	2	1
2015-12-01	48.26	6	1	4	2	2	1	0
2015-12-01	48.26	7	2	4	2	2	1	0
2015-12-01	48.26	8	2	4	2	2	1	1
2015-12-01	48.26	1	1	4	2	2	1	3
2015-12-01	48.26	9	2	4	2	2	1	4
2015-12-01	48.26	2	1	4	2	2	1	3
2015-12-01	48.26	10	2	4	2	2	1	1
2015-12-01	48.26	3	1	4	2	2	1	0
2015-12-01	48.26	4	1	4	2	2	1	2
2015-12-01	48.26	5	1	4	2	2	1	1
2015-12-01	48.26	6	1	4	2	2	2	1
2015-12-01	48.26	7	2	4	2	2	2	6
2015-12-01	48.26	8	2	4	2	2	2	9
2015-12-01	48.26	1	1	4	2	2	2	12
2015-12-01	48.26	9	2	4	2	2	2	12
2015-12-01	48.26	2	1	4	2	2	2	4
2015-12-01	48.26	10	2	4	2	2	2	2
2015-12-01	48.26	3	1	4	2	2	2	0
2015-12-01	48.26	4	1	4	2	2	2	2
2015-12-01	48.26	5	1	4	2	2	2	0
2016-03-01	42.93	6	1	4	2	2	1	0
2016-03-01	42.93	7	2	4	2	2	1	0
2016-03-01	42.93	8	2	4	2	2	1	1
2016-03-01	42.93	1	1	4	2	2	1	0
2016-03-01	42.93	9	2	4	2	2	1	1
2016-03-01	42.93	2	1	4	2	2	1	0
2016-03-01	42.93	10	2	4	2	2	1	1
2016-03-01	42.93	3	1	4	2	2	1	0
2016-03-01	42.93	4	1	4	2	2	1	1
2016-03-01	42.93	5	1	4	2	2	1	2
2016-03-01	42.93	6	1	4	2	2	2	1
2016-03-01	42.93	7	2	4	2	2	2	6
2016-03-01	42.93	8	2	4	2	2	2	1
2016-03-01	42.93	1	1	4	2	2	2	3
2016-03-01	42.93	9	2	4	2	2	2	6
2016-03-01	42.93	2	1	4	2	2	2	9
2016-03-01	42.93	10	2	4	2	2	2	4
2016-03-01	42.93	3	1	4	2	2	2	0
2016-03-01	42.93	4	1	4	2	2	2	6
2016-03-01	42.93	5	1	4	2	2	2	0
2016-06-01	75.18	6	1	4	2	2	1	0
2016-06-01	75.18	7	2	4	2	2	1	1
2016-06-01	75.18	8	2	4	2	2	1	2
2016-06-01	75.18	1	1	4	2	2	1	1
2016-06-01	75.18	9	2	4	2	2	1	1
2016-06-01	75.18	2	1	4	2	2	1	0
2016-06-01	75.18	10	2	4	2	2	1	1
2016-06-01	75.18	3	1	4	2	2	1	0
2016-06-01	75.18	4	2	4	2	2	1	0
2016-06-01	75.18	5	1	4	2	2	1	0
2016-06-01	75.18	6	1	4	2	2	2	3
2016-06-01	75.18	7	2	4	2	2	2	13
2016-06-01	75.18	8	2	4	2	2	2	26
2016-06-01	75.18	1	1	4	2	2	2	6
2016-06-01	75.18	9	2	4	2	2	2	16
2016-06-01	75.18	2	1	4	2	2	2	0
2016-06-01	75.18	10	2	4	2	2	2	1
2016-06-01	75.18	3	1	4	2	2	2	6
2016-06-01	75.18	4	2	4	2	2	2	2
2016-06-01	75.18	5	1	4	2	2	2	7

## Sheet: Prokopack automated aspirator
Month-Year	Rainfall (mm)	Site	Place	Region	Collection	Aedes aegypti
2014-06-01	98.6	1	1	1	1	0
2014-07-01	35.8	1	1	1	1	1
2014-08-01	89.9	1	1	1	1	0
2014-09-01	155.7	1	1	1	1	0
2014-10-01	207.6	1	1	1	1	3
2014-11-01	104.5	1	1	1	1	0
2014-12-01	137.3	1	1	1	1	0
2015-01-01	3.6	1	1	1	1	0
2015-02-01	63.5	1	1	1	1	0
2015-03-01	144.272	1	1	1	1	0
2015-04-01	331.47	1	1	1	1	0
2015-05-01	259.666	1	1	1	1	0
2015-06-01	157.988	1	1	1	1	0
2015-07-01	38.354	1	1	1	1	0
2015-08-01	9.906	1	1	1	1	0
2015-09-01	14.224	1	1	1	1	0
2015-10-01	203.2	1	1	1	1	0
2015-11-01	260.858	1	1	1	1	0
2015-12-01	181.14	1	1	1	1	0
2016-01-01	127.508	1	1	1	1	0
2016-02-01	0.254	1	1	1	1	0
2016-03-01	81.788	1	1	1	1	0
2016-04-01	309.916	1	1	1	1	0
2016-05-01	59.944	1	1	1	1	0
2016-06-01	26.162	1	1	1	1	0
2014-06-01	98.6	1	1	1	2	0
2014-07-01	35.8	1	1	1	2	0
2014-08-01	89.9	1	1	1	2	0
2014-09-01	155.7	1	1	1	2	0
2014-10-01	207.6	1	1	1	2	2
2014-11-01	104.5	1	1	1	2	3
2014-12-01	137.3	1	1	1	2	0
2015-01-01	3.6	1	1	1	2	1
2015-02-01	63.5	1	1	1	2	0
2015-03-01	144.272	1	1	1	2	1
2015-04-01	331.47	1	1	1	2	3
2015-05-01	259.666	1	1	1	2	7
2015-06-01	157.988	1	1	1	2	11
2015-07-01	38.354	1	1	1	2	8
2015-08-01	9.906	1	1	1	2	10
2015-09-01	14.224	1	1	1	2	1
2015-10-01	203.2	1	1	1	2	6
2015-11-01	260.858	1	1	1	2	2
2015-12-01	181.14	1	1	1	2	8
2016-01-01	127.508	1	1	1	2	3
2016-02-01	0.254	1	1	1	2	2
2016-03-01	81.788	1	1	1	2	2
2016-04-01	309.916	1	1	1	2	4
2016-05-01	59.944	1	1	1	2	6
2016-06-01	26.162	1	1	1	2	7
2014-06-01	121.92	2	2	1	1	0
2014-07-01	89.662	2	2	1	1	0
2014-08-01	133.858	2	2	1	1	0
2014-09-01	133.858	2	2	1	1	0
2014-10-01	132.842	2	2	1	1	0
2014-11-01	44.196	2	2	1	1	2
2014-12-01	84.074	2	2	1	1	1
2015-01-01	0.762	2	2	1	1	1
2015-02-01	25.654	2	2	1	1	0
2015-03-01	163.576	2	2	1	1	0
2015-04-01	275.082	2	2	1	1	0
2015-05-01	120.886	2	2	1	1	1
2015-06-01	45.974	2	2	1	1	1
2015-07-01	41.656	2	2	1	1	0
2015-08-01	4.064	2	2	1	1	0
2015-09-01	0	2	2	1	1	0
2015-10-01	0	2	2	1	1	0
2015-11-01	18.542	2	2	1	1	0
2015-12-01	192.116	2	2	1	1	0
2016-01-01	91.948	2	2	1	1	0
2016-02-01	5.588	2	2	1	1	0
2016-03-01	101.346	2	2	1	1	1
2016-04-01	257.286	2	2	1	1	0
2016-05-01	180.34	2	2	1	1	0
2016-06-01	35.814	2	2	1	1	0
2014-06-01	121.92	2	2	1	2	3
2014-07-01	89.662	2	2	1	2	1
2014-08-01	133.858	2	2	1	2	0
2014-09-01	133.858	2	2	1	2	2
2014-10-01	132.842	2	2	1	2	0
2014-11-01	44.196	2	2	1	2	1
2014-12-01	84.074	2	2	1	2	0
2015-01-01	0.762	2	2	1	2	0
2015-02-01	25.654	2	2	1	2	0
2015-03-01	163.576	2	2	1	2	0
2015-04-01	275.082	2	2	1	2	1
2015-05-01	120.886	2	2	1	2	9
2015-06-01	45.974	2	2	1	2	4
2015-07-01	41.656	2	2	1	2	9
2015-08-01	4.064	2	2	1	2	4
2015-09-01	153.8	2	2	1	2	8
2015-10-01	199.7	2	2	1	2	12
2015-11-01	142.6	2	2	1	2	16
2015-12-01	192.116	2	2	1	2	11
2016-01-01	91.948	2	2	1	2	6
2016-02-01	5.588	2	2	1	2	6
2016-03-01	101.346	2	2	1	2	9
2016-04-01	257.286	2	2	1	2	18
2016-05-01	180.34	2	2	1	2	22
2016-06-01	35.814	2	2	1	2	17
2014-06-01	194.06	3	1	2	1	1
2014-07-01	158.5	3	1	2	1	0
2014-08-01	66.04	3	1	2	1	0
2014-09-01	15.49	3	1	2	1	0
2014-10-01	90.42	3	1	2	1	0
2014-11-01	151.13	3	1	2	1	0
2014-12-01	114.55	3	1	2	1	2
2015-01-01	0	3	1	2	1	0
2015-02-01	0	3	1	2	1	0
2015-03-01	105.66	3	1	2	1	0
2015-04-01	140.21	3	1	2	1	0
2015-05-01	414.78	3	1	2	1	0
2015-06-01	63.5	3	1	2	1	1
2015-07-01	83.06	3	1	2	1	1
2015-08-01	39.62	3	1	2	1	0
2015-09-01	43.94	3	1	2	1	0
2015-10-01	76.45	3	1	2	1	0
2015-11-01	210.82	3	1	2	1	0
2015-12-01	50.55	3	1	2	1	0
2016-01-01	9.14	3	1	2	1	0
2016-02-01	5.08	3	1	2	1	0
2016-03-01	2.29	3	1	2	1	0
2016-04-01	436.88	3	1	2	1	0
2016-05-01	127.25	3	1	2	1	1
2016-06-01	93.47	3	1	2	1	0
2014-06-01	194.06	3	1	2	2	0
2014-07-01	158.5	3	1	2	2	3
2014-08-01	66.04	3	1	2	2	0
2014-09-01	15.49	3	1	2	2	0
2014-10-01	90.42	3	1	2	2	0
2014-11-01	151.13	3	1	2	2	0
2014-12-01	114.55	3	1	2	2	0
2015-01-01	0	3	1	2	2	0
2015-02-01	0	3	1	2	2	0
2015-03-01	105.66	3	1	2	2	1
2015-04-01	140.21	3	1	2	2	1
2015-05-01	414.78	3	1	2	2	1
2015-06-01	63.5	3	1	2	2	0
2015-07-01	83.06	3	1	2	2	2
2015-08-01	39.62	3	1	2	2	0
2015-09-01	43.94	3	1	2	2	0
2015-10-01	76.45	3	1	2	2	1
2015-11-01	210.82	3	1	2	2	1
2015-12-01	50.55	3	1	2	2	0
2016-01-01	9.14	3	1	2	2	0
2016-02-01	5.08	3	1	2	2	0
2016-03-01	2.29	3	1	2	2	0
2016-04-01	436.88	3	1	2	2	1
2016-05-01	127.25	3	1	2	2	2
2016-06-01	93.47	3	1	2	2	0
2014-06-01	92.96	4	2	2	1	0
2014-07-01	57.91	4	2	2	1	0
2014-08-01	41.91	4	2	2	1	3
2014-09-01	44.45	4	2	2	1	1
2014-10-01	86.36	4	2	2	1	0
2014-11-01	170.94	4	2	2	1	2
2014-12-01	103.12	4	2	2	1	1
2015-01-01	1.77	4	2	2	1	0
2015-02-01	0.76	4	2	2	1	0
2015-03-01	71.88	4	2	2	1	1
2015-04-01	72.9	4	2	2	1	1
2015-05-01	363.73	4	2	2	1	1
2015-06-01	194.56	4	2	2	1	3
2015-07-01	86.11	4	2	2	1	4
2015-08-01	89.92	4	2	2	1	1
2015-09-01	24.89	4	2	2	1	6
2015-10-01	60.71	4	2	2	1	5
2015-11-01	194.56	4	2	2	1	3
2015-12-01	48.26	4	2	2	1	2
2016-01-01	2.03	4	2	2	1	0
2016-02-01	0.51	4	2	2	1	0
2016-03-01	42.93	4	2	2	1	0
2016-04-01	288.54	4	2	2	1	0
2016-05-01	234.7	4	2	2	1	1
2016-06-01	75.18	4	2	2	1	0
2014-06-01	92.96	4	2	2	2	9
2014-07-01	57.91	4	2	2	2	6
2014-08-01	41.91	4	2	2	2	15
2014-09-01	44.45	4	2	2	2	3
2014-10-01	86.36	4	2	2	2	15
2014-11-01	170.94	4	2	2	2	11
2014-12-01	103.12	4	2	2	2	6
2015-01-01	1.77	4	2	2	2	5
2015-02-01	0.76	4	2	2	2	1
2015-03-01	71.88	4	2	2	2	1
2015-04-01	72.9	4	2	2	2	2
2015-05-01	363.73	4	2	2	2	5
2015-06-01	194.56	4	2	2	2	15
2015-07-01	86.11	4	2	2	2	1
2015-08-01	89.92	4	2	2	2	3
2015-09-01	24.89	4	2	2	2	3
2015-10-01	60.71	4	2	2	2	9
2015-11-01	194.56	4	2	2	2	7
2015-12-01	48.26	4	2	2	2	3
2016-01-01	2.03	4	2	2	2	2
2016-02-01	0.51	4	2	2	2	0
2016-03-01	42.93	4	2	2	2	8
2016-04-01	288.54	4	2	2	2	10
2016-05-01	234.7	4	2	2	2	8
2016-06-01	75.18	4	2	2	2	0

## Sheet: Biogents-sentinel traps
Month-Year	Site	Region	Place	Aedes aegypti	Rainfall
2015-05-01	1	1	1	3	259.666
2015-06-01	1	1	1	15	157.988
2015-07-01	1	1	1	17	38.354
2015-08-01	1	1	1	7	9.906
2015-09-01	1	1	1	7	14.224
2015-10-01	1	1	1	22	203.2
2015-11-01	1	1	1	14	260.858
2015-12-01	1	1	1	8	181.14
2016-01-01	1	1	1	2	127.508
2016-02-01	1	1	1	10	0.254
2016-03-01	1	1	1	7	81.788
2016-04-01	1	1	1	12	309.916
2016-05-01	1	1	1	13	59.944
2016-06-01	1	1	1	9	26.162
2015-05-01	2	1	2	26	120.886
2015-06-01	2	1	2	17	45.974
2015-07-01	2	1	2	29	41.656
2015-08-01	2	1	2	11	4.064
2015-09-01	2	1	2	86	153.8
2015-10-01	2	1	2	61	199.7
2015-11-01	2	1	2	85	142.6
2015-12-01	2	1	2	27	192.116
2016-01-01	2	1	2	5	91.948
2016-02-01	2	1	2	10	5.588
2016-03-01	2	1	2	56	101.346
2016-04-01	2	1	2	82	257.286
2016-05-01	2	1	2	34	180.34
2016-06-01	2	1	2	18	35.814
2015-05-01	3	2	1	2	414.78
2015-06-01	3	2	1	29	63.5
2015-07-01	3	2	1	29	83.06
2015-08-01	3	2	1	12	39.62
2015-09-01	3	2	1	6	43.94
2015-10-01	3	2	1	2	76.45
2015-11-01	3	2	1	10	210.82
2015-12-01	3	2	1	9	50.55
2016-01-01	3	2	1	5	9.14
2016-02-01	3	2	1	3	5.08
2016-03-01	3	2	1	1	2.29
2016-04-01	3	2	1	1	436.88
2016-05-01	3	2	1	9	127.25
2016-06-01	3	2	1	7	93.47
2015-05-01	4	2	2	20	363.73
2015-06-01	4	2	2	32	194.56
2015-07-01	4	2	2	17	86.11
2015-08-01	4	2	2	13	89.92
2015-09-01	4	2	2	5	24.89
2015-10-01	4	2	2	8	60.71
2015-11-01	4	2	2	17	194.56
2015-12-01	4	2	2	9	48.26
2016-01-01	4	2	2	2	2.03
2016-02-01	4	2	2	0	0.51
2016-03-01	4	2	2	9	42.93
2016-04-01	4	2	2	13	288.54
2016-05-01	4	2	2	10	234.7
2016-06-01	4	2	2	12	75.18

## Sheet: Prokopack bloood-feeding stages
Method	Site	Gonotrophic stage	Aedes aegypti
Prokopack	Chulaimbo	Males	11
Prokopack	Chulaimbo	Unfed	80
Prokopack	Chulaimbo	Bloodfed	0
Prokopack	Chulaimbo	Half gravid	0
Prokopack	Chulaimbo	Gravid	0
Prokopack	Kisumu	Males	10
Prokopack	Kisumu	Unfed	156
Prokopack	Kisumu	Bloodfed	0
Prokopack	Kisumu	Half gravid	0
Prokopack	Kisumu	Gravid	0
Prokopack	Msambweni	Males	6
Prokopack	Msambweni	Unfed	12
Prokopack	Msambweni	Bloodfed	0
Prokopack	Msambweni	Half gravid	0
Prokopack	Msambweni	Gravid	1
Prokopack	Ukunda	Males	80
Prokopack	Ukunda	Unfed	64
Prokopack	Ukunda	Bloodfed	23
Prokopack	Ukunda	Half gravid	5
Prokopack	Ukunda	Gravid	11

## Sheet: Other mosquito species
Method	Species	Chulaimbo	Kisumu	Msambweni	Ukunda	Total
HLC	Ae simpsoni	0	0	57	4	61
HLC	An gambiae	40	9	48	1	98
HLC	An funestus	9	0	30	0	39
HLC	An coustani	0	0	1	0	1
HLC	Culex	778	805	1307	367	3257
HLC	Mansonia	0	0	4	0	4
HLC	Toxorhynchites	0	0	1	0	1
Prokopack	Ae simpsoni	0	0	0	0	0
Prokopack	An gambiae	719	223	1	0	943
Prokopack	An funestus	8	4	1	0	13
Prokopack	An coustani	0	0	0	0	0
Prokopack	Culex	8048	9994	490	152	18684
Prokopack	Mansonia	0	0	0	0	0
Prokopack	Toxorhynchites	0	0	0	0	0
BG	Ae simpsoni	0	0	7	0	7
BG	An gambiae	121	72	24	1	218
BG	An funestus	0	1	3	0	4
BG	An coustani	0	0	0	0	0
BG	Culex	3286	8884	2052	1614	15836
BG	Mansonia	0	0	4	0	4
BG	Toxorhynchites	0	2	0	0	2
